# Supplementary material for: Application of ATAC-Seq for genome-wide analysis of the chromatin state at single myofiber resolution
Source: eLife. 2022 Feb 21;11:e72792. doi: 10.7554/eLife.72792 (PMC8901173; doi:10.7554/eLife.72792)
Supplement: Source data 1. — (A) Unlabeled agarose gel (1.25%) of MuSC ATAC-Seq sequence ready libraries. (B) Unlabeled agarose gel (1.25%) of uninjured myofiber ATAC-Seq sequence ready library. (C) Labeled agarose gel (1.25%) image of MuSC and uninjured myofiber ATAC-Seq sequence ready libraries. (D) Raw file of bioanalyzer results from single myofiber sequence ready ATAC-Seq libraries. [file elife-72792-data1.zip]

Archive with 9 entries (8 files):
- figure 1- figure supplement 1-source data 1.png
- __MACOSX/
- __MACOSX/._figure 1- figure supplement 1-source data 1.png
- Figure 1 figure supplement 1 source data 2.pdf
- __MACOSX/._Figure 1 figure supplement 1 source data 2.pdf
- Figure 1 figure supplement 1 labelled images source data 1.pdf
- __MACOSX/._Figure 1 figure supplement 1 labelled images source data 1.pdf
- figure 1-figure supplement 1-source data 2.png
- __MACOSX/._figure 1-figure supplement 1-source data 2.png
